# Supplementary material for: Correlations between Negative Symptoms and Cognitive Deficits in Individuals at First Psychotic Episode or at High Risk of Psychosis: A Systematic Review
Source: J Clin Med. 2023 Nov 14;12(22):7095. doi: 10.3390/jcm12227095 (PMC10672428; doi:10.3390/jcm12227095)
Supplement: Supplementary file 1 [file jcm-12-07095-s001.zip]

Archive with 1 entries (1 files):
- jcm-2599972-supplementary.pdf
